# Supplementary material for: The Role of the Subcostal Transversus Abdominis Plane Block in Facilitating Operating Room Extubation After Living Donor Liver Transplantation for Hepatocellular Carcinoma: A Propensity Score-Matching Analysis
Source: Life (Basel). 2025 Feb 14;15(2):297. doi: 10.3390/life15020297 (PMC11857526; doi:10.3390/life15020297)
Supplement: Supplementary file 1 [file life-15-00297-s001.zip]

Archive with 1 entries (1 files):
- life-3433067-supplementary.pdf
